# Supplementary material for: Functional Status in Elderly Kidney Transplant Recipients: A Systematic Review Evaluating Physical Function, Frailty, and Cognitive Impairment as Predictors of Post-Transplant Outcomes
Source: Diseases. 2025 Jul 21;13(7):229. doi: 10.3390/diseases13070229 (PMC12293760; doi:10.3390/diseases13070229)
Supplement: Supplementary file 1 [file diseases-13-00229-s001.zip]

Archive with 1 entries (1 files):
- diseases-3692312-supplementary.pdf
